# Supplementary material for: Fecal microbiota transplantation in severe pneumonia: a case report on overcoming pan-drug resistant Klebsiella pneumoniae infection
Source: Front Med (Lausanne). 2024 Dec 24;11:1451751. doi: 10.3389/fmed.2024.1451751 (PMC11703846; doi:10.3389/fmed.2024.1451751)
Supplement: SUPPLEMENTARY TABLE 1 — Inflammation markers record and clinical course event during a 133-day hospital stay. [file Table_1.xlsx]

## Sheet: Table 1
Length of Stay	Date	WBC (×109/L)	NEU (×109/L)	LYM (×109/L)	CRP (mg/L)	PCT (ng/ml)	Event
1	2022-12-29	6.34	5.26	0.43	Normal	Normal	Admitted due to "fever with cough and wheezing for 1 day". Nucleic acid antigen test positive; Chest CT: bilateral bronchiolitis(Figure1-Left). Medication used: Ceftriaxone.
6	2023-01-03	/	/	/	/	/	Chest CT: Scattered patchy high-density shadows in both lungs, suggestive of inflammatory lesions (Figure1-Right).
7	2023-01-04	4.18	3.21	0.62	66.3	Normal	COVID-19 nucleic acid test positive (Ct value 35.28). Consultation by the Department of Respiratory and Critical Care Medicine considered severe pneumonia. Medication adjustment: Methylprednisolone, Moxifloxacin, Azvudine, Thymalfasin.
8	2023-01-05	/	/	/	/	/	Shortness of breath and increased phlegm production, bedside fiberoptic bronchoscopy shows: tracheomalacia, collapse, and white sticky sputum.
10	2023-01-07	6.99	6.63	0.19	53.3	/	Blood oxygen saturation between 80-88%, transfer to the intensive care unit for further treatment, receive endotracheal intubation, mechanical ventilation, and enteral nutrition support. Blood culture shows Staphylococcus hominis. Medication adjustment: switched to Teicoplanin and Cefoperazone Sulbactam.
13	2023-01-10	/	/	/	/	/	COVID-19 nucleic acid test positive (Ct value 24.33). Begin bronchoalveolar lavage every other day and prone ventilation.Medication adjustment: added Paxlovid.
15	2023-01-12	9.63	8.33	0.67	46.3	0.11	COVID-19 nucleic acid test positive (Ct value 30.61); BALF mNGS results showed Enterococcus faecalis and Candida tropicalis. Medication adjustment: added Micafungin.
16	2023-01-13	7.79	7.09	0.25	26.3	0.1	Inflammatory indicators had improved compared to before.Medication adjustment: discontinued Teicoplanin and Cefoperazone Sulbactam, switched to Meropenem.
18	2023-01-15	/	/	/	/	/	COVID-19 nucleic acid test positive (Ct value 34.16). Medication adjustment: discontinue Paxlovid, Methylprednisolone.
21	2023-01-18	13.92	13.39	0.3	252	0.21	COVID-19 nucleic acid test positive (Ct value 23.93); BALF culture: Candida tropicalis + Acinetobacter baumannii complex/Acinetobacter haemolytica. Medication adjustment: Voriconazole, Tigecycline, Polymyxin B, and intravenous immunoglobulin.
24	2023-01-21	/	/	/	202	0.32	COVID-19 nucleic acid test positive (Ct value 24.58)
25	2023-01-22	6.72	6.23	0.27	162	0.24	Improved compared to before. Medication adjustment: discontinued Voriconazole, continued Tigecycline combined with Polymyxin B.
27	2023-01-24	/	/	/	/	/	COVID-19 nucleic acid test positive (Ct value 33.27)
32	2023-01-29	10.36	9.08	0.73	145	1.05	The patient still had a fever. Chest X-ray showed bilateral pneumonia, with improvement on the left side and slight progression on the right side, and a small amount of pleural effusion on the left side; BALF culture suggests Pseudomonas aeruginosa infection.
33	2023-01-30	/	/	/	/	/	COVID-19 nucleic acid test positive (Ct value 32.08)
35	2023-02-01	7.77	6.63	0.55	23.6	0.46	Significant improvement. Tracheal intubation was removed, and high-flow nasal cannula oxygen therapy was adopted, with an improvement in mental status. Chest CT: Bilateral pneumonia with bilateral pleural effusion and atelectasis of the lower lungs, showing improvement compared to before (Figure 2-Left).
36	2023-02-02	/	/	/	/	/	COVID-19 nucleic acid test positive (Ct value 34.97)
37	2023-02-03	6.89	5.99	0.57	43.4	0.61	Medication used: Levofloxacin combined with Piperacillin Sodium Tazobactam.
39	2023-02-05	/	/	/	/	/	COVID-19 nucleic acid test negative, resume enteral nutrition.
41	2023-02-07	/	/	/	60.1	0.98	Intestinal flora dysbiosis, manifested as constipation, with poor response to itopride or mosapride. Fecal culture: Bacillus cereus, Mould.
42	2023-02-08	9.83	8.18	1.17	73.3	1.29	Inflammatory indicators have increased compared to before. BALF mNGS: Acinetobacter baumannii, Corynebacterium striatum; BALF culture: Sphingomonas paucimobilis. Medication adjustment: Stop Piperacillin Sodium Tazobactam, switch to Tigecycline, and continue to combine with Levofloxacin.
44	2023-02-10	8.55	7	1.17	34.6	0.68	T cell test: CD4 cell absolute count of 248 cells/microliter, CD8 cell absolute count of 360 cells/microliter, CD3 cell absolute count of 644 cells/microliter.
45	2023-02-11	10.4	8.8	0.98	15.8	0.52	COVID-19 nucleic acid test negative
50	2023-02-16	8.98	7.22	1.13	19.4	0.83	Recurrent diarrhea, using montmorillonite to stop diarrhea, combined with probiotics to regulate intestinal flora, with poor results;
51	2023-02-17	8.62	6.35	1.7	27.4	0.55	Medication adjustment: discontinued Tigecycline and Levofloxacin, switched to Piperacillin Sodium Tazobactam.
54	2023-02-20	7.58	4.85	2.18	12.4	0.38	Transfer to the general ward of the respiratory department.
58	2023-02-24	8	5.86	1.72	16.3	0.12	BALF mNGS: Klebsiella pneumoniae, Acinetobacter baumannii, Corynebacterium striatum, Enterococcus faecalis, Candida albicans; BALF culture: ESBL-producing pan-resistant Klebsiella pneumoniae, pan-resistant Acinetobacter baumannii. Bronchoscopy was performed once daily. Medication adjustment: added nebulized Amikacin, discontinued Piperacillin Sodium Tazobactam, and administered Micafungin + Teico…
63	2023-03-01	6.37	4.51	1.4	27.1	0.12	BALF culture:pan-resistant Klebsiella pneumoniae. Medication adjustment: discontinued Teicoplanin and switched to Tigecycline, continued combination therapy with Micafungin + Isepamicin, added Polymyxin E (administered via bronchoscope).
65	2023-03-03	/	/	/	/	/	Pre-FMT gut microbiota analysis(Figure 3).
69	2023-03-07	/	/	/	/	/	The First FMT. There was a significant reduction in tracheal secretions. Medication adjustment: discontinue Micafungin and Polymyxin E.
70	2023-03-08	/	/	/	/	/	Diarrhea improved significantly,and stopped using antidiarrheal medication.The second FMT.
72	2023-03-10	/	/	/	/	/	The third FMT
73	2023-03-11	5.42	3.5	1.44	39.6	0.24	Stopped using Isepamicin. Bronchoscopy reduced to once every two days.
74	2023-03-12	/	/	/	/	/	The fourth FMT
82	2023-03-20	/	/	/	/	/	Stopped using Thymalfasin.
85	2023-03-23	6.69	4.62	1.51	20.2	0.07	Chest CT showed improvement compared to before (Figure 2-Right). Discontinue bronchoscopy.
89	2023-03-27	/	/	/	/	/	Normal stool routine
92	2023-03-30	6.11	4.35	1.28	15.2	/	Negative stool culture
101	2023-04-08	5.6	3.84	1.14	10.7	0.11	Normal stool routine;Post-FMT gut microbiota analysis (Figure 3).
104	2023-04-11	/	/	/	/	/	Negative stool culture
111	2023-04-18	/	/	/	/	/	Chest CT:improvement compared to before (Figure 4 - Left).
115	2023-04-22	5.7	3.78	1.28	13.4	/	Normal stool routine
118	2023-04-25	7.83	6.15	1.1	18.6	/	Negative stool culture
122	2023-04-29	/	/	/	/	/	Negative BALF culture
129	2023-05-06	/	/	/	/	/	Normal stool routine and Negative sputum culture
131	2023-05-08	5.26	3.87	0.81	20.4	0.07	Chest CT :improvement compared to before (Figure 4 - Right).
132	2023-05-09	/	/	/	/	/	Negative stool culture
133	2023-05-10	/	/	/	/	/	Treatment ended
WBC: white blood cell;NEU: neutrophil;LYM: lymphocyte;CRP: C-reactive protein;PCT: procalcitonin;FMT: fecal microbiota transplantation.
